# Supplementary material for: Enhancing Gut Microbiome and Metabolic Health in Mice Through Administration of Presumptive Probiotic Strain Lactiplantibacillus pentosus PE11
Source: Nutrients. 2025 Jan 25;17(3):442. doi: 10.3390/nu17030442 (PMC11820638; doi:10.3390/nu17030442)
Supplement: Supplementary file 1 [file nutrients-17-00442-s001.zip]

Archive with 1 entries (1 files):
- nutrients-3425378-supplementary.pdf
